# Supplementary material for: Yeast Chromatin Mutants Reveal Altered mtDNA Copy Number and Impaired Mitochondrial Membrane Potential
Source: J Fungi (Basel). 2023 Mar 7;9(3):329. doi: 10.3390/jof9030329 (PMC10058930; doi:10.3390/jof9030329)
Supplement: Supplementary file 1 [file jof-09-00329-s001.zip]

Archive with 1 entries (1 files):
- jof-2208325-supplementary.pdf
